# Supplementary material for: Complete genome of Enterobacter sichuanensis strain SGAir0282 isolated from air in Singapore
Source: Gut Pathog. 2020 Feb 27;12:12. doi: 10.1186/s13099-020-00350-z (PMC7045367; doi:10.1186/s13099-020-00350-z)
Supplement: Supplementary file 2 — Additional file 2: Table S1. Similarity search result using 16S rRNA gene of strain SGAir0282. NCBI’s BLASTn search was used for submitting query sequence, 16S rRNA gene. The alignment search was performed against nucleotide collection. Other parameters were kept at default. [file 13099_2020_350_MOESM2_ESM.txt]

RID: XUK1R312014	
Job Title:unitig_0|quiver|pilon_16SrRNA_810916_81245				
Program: BLASTN 
Database: nt Nucleotide collection (nt)
Query #1: unitig_0|quiver|pilon_16SrRNA_810916_81245 Query ID: lcl|Query_47965 Length: 1536

Sequences producing significant alignments:
                                                                  Max    Total Query   E   Per.                  
Description                                                       Score  Score cover Value Ident  Accession             
Enterobacter cloacae strain A1137 chromosome, complete genome     2820   22521 100%  0.0   99.80  CP021851.1       
Enterobacter asburiae strain ENIPBJ-CG1, complete genome          2820   22030 100%  0.0   99.80  CP014993.1       
Enterobacter sp. ODB01, complete genome                           2809   22229 100%  0.0   99.67  CP015227.1       
Enterobacter ludwigii strain I140 chromosome, complete genome     2804   22318 100%  0.0   99.61  CP041062.1       
Enterobacter ludwigii strain I42 chromosome, complete genome      2804   22229 100%  0.0   99.61  CP040606.1       
Enterobacter ludwigii strain JP9 chromosome, complete genome      2804   22362 100%  0.0   99.61  CP040527.1       
Enterobacter ludwigii strain JP6 chromosome, complete genome      2804   22362 100%  0.0   99.61  CP040256.1       
Enterobacter asburiae strain CAV1043 chromosome, complete genome  2804   22032 100%  0.0   99.61  CP034336.1       
Enterobacter kobei strain WCHEK045523 chromosome, complete genome 2804   22296 100%  0.0   99.61  CP032897.1       
Enterobacter cloacae complex sp. FDA-CDC-AR_0164 chromosome,...   2804   22379 100%  0.0   99.61  CP028950.1       
Enterobacter cloacae complex sp. FDA-CDC-AR_0132 chromosome,...   2804   22368 100%  0.0   99.61  CP027618.1       
Enterobacter cloacae strain AA4 16S ribosomal RNA gene, partia... 2804   2804  100%  0.0   99.61  KX817276.1       
Enterobacter ludwigii strain AA4 chromosome, complete genome      2804   22312 100%  0.0   99.61  CP018785.1       
Enterobacter cloacae isolate MBRL1077 genome                      2804   22433 100%  0.0   99.61  CP014280.1       
Leclercia adecarboxylata strain USDA-ARS-USMARC-60222, complet... 2804   22229 100%  0.0   99.61  CP013990.1       
Enterobacter ludwigii strain UW5, complete genome                 2804   22368 100%  0.0   99.61  CP011798.1       
Enterobacter ludwigii strain P101, complete genome                2804   22261 100%  0.0   99.61  CP006580.1       
Enterobacter ludwigii strain EcWSU1, complete genome              2804   22434 100%  0.0   99.61  CP002886.1       
Enterobacter cancerogenus strain MiY-F chromosome, complete...    2798   22262 100%  0.0   99.54  CP045769.1       
Enterobacter kobei strain C16 chromosome, complete genome         2798   22301 100%  0.0   99.54  CP042578.1       
Enterobacter bugandensis strain 220 chromosome, complete genome   2798   21803 100%  0.0   99.54  CP039453.1       
Enterobacter cloacae strain CZ-1 chromosome, complete genome      2798   22207 100%  0.0   99.54  CP035738.1       
Enterobacter roggenkampii strain ECY546 chromosome, complete...   2798   22165 100%  0.0   99.54  CP032916.1       
Enterobacter bugandensis isolate EB-247 genome assembly,...       2798   22237 100%  0.0   99.54  LT992502.1       
Enterobacter cancerogenus strain CR-Eb1 chromosome, complete...   2798   22274 100%  0.0   99.54  CP025225.1       
Enterobacter ludwigii strain EN-119, complete genome              2798   19943 100%  0.0   99.54  CP017279.1       
Enterobacter kobei strain DSM 13645 chromosome, complete genome   2798   22323 100%  0.0   99.54  CP017181.1       
Enterobacter kobei strain EB_P8_L5_01.19 chromosome, complete...  2796   19480 100%  0.0   99.54  CP043511.1       
Enterobacter roggenkampii strain FDAARGOS_523 chromosome,...      2796   22035 100%  0.0   99.54  CP033800.1       
Klebsiella aerogenes strain PP03 16S ribosomal RNA gene, parti... 2795   2795  99%   0.0   99.67  MH169130.1       
Leclercia adecarboxylata strain E1 chromosome, complete genome    2793   22274 100%  0.0   99.48  CP042505.1       
Leclercia adecarboxylata strain J656 chromosome, complete genome  2793   22213 100%  0.0   99.48  CP042930.1       
Enterobacter asburiae MRY18-106 DNA, complete genome              2793   22196 100%  0.0   99.48  AP019533.1       
Leclercia sp. LSNIH3 chromosome, complete genome                  2793   22240 100%  0.0   99.48  CP026387.1       
Enterobacter roggenkampii strain DSM 16690 chromosome, complet... 2793   22129 100%  0.0   99.48  CP017184.1       
Leclercia adecarboxylata strain Z96-1 chromosome, complete genome 2791   22057 100%  0.0   99.48  CP040889.1       
Enterobacter sp. WCHEs120002 16S ribosomal RNA gene, partial...   2791   2791  99%   0.0   99.48  MK567957.1       
Enterobacter ludwigii strain NO06 16S ribosomal RNA gene,...      2789   2789  99%   0.0   99.61  MH169129.1       
Enterobacter sp. Ls104 16S ribosomal RNA gene, partial sequence   2789   2789  99%   0.0   99.54  KJ730211.1       
Enterobacter bugandensis strain 1367 chromosome, complete genome  2787   22301 100%  0.0   99.41  CP039452.1       
Enterobacter sp. N18-03635 chromosome, complete genome            2787   21869 100%  0.0   99.41  CP034769.1       
Enterobacter asburiae L1, complete genome                         2787   22072 100%  0.0   99.41  CP007546.1       
Enterobacter kobei strain ENHKU01, complete genome                2787   22257 100%  0.0   99.41  CP003737.1       
Enterobacter hormaechei strain C4 chromosome, complete genome     2782   21971 100%  0.0   99.35  CP042540.1       
Leclercia adecarboxylata strain 16005813 chromosome, complete...  2782   22163 100%  0.0   99.35  CP036199.1       
Enterobacter cloacae strain 339389L chromosome                    2782   21956 100%  0.0   99.35  CP026536.1       
Enterobacter hormaechei subsp. xiangfangensis strain Pb204...     2782   16392 100%  0.0   99.35  CP030007.1       
Enterobacter cloacae complex sp. ECNIH7, complete genome          2782   21958 100%  0.0   99.35  CP017990.1       
Enterobacter ludwigii strain EN-119 plasmid pEN-119, complete...  2782   5527  100%  0.0   99.35  CP017280.1       
Enterobacter asburiae strain ATCC 35953, complete sequence        2782   21836 100%  0.0   99.35  CP011863.1       
Enterobacter sp. E20, complete genome                             2782   21936 100%  0.0   99.35  CP012999.1       
Enterobacter cloacae complex sp. 35734 chromosome 1, complete...  2782   21854 100%  0.0   99.35  CP012162.1       
Enterobacter hormaechei subsp. steigerwaltii strain 34998,...     2782   21915 100%  0.0   99.35  CP012167.1       
Enterobacter cloacae strain B5 16S ribosomal RNA gene, partial... 2780   2780  99%   0.0   99.41  DQ202394.1       
Enterobacter chuandaensis strain 090028 16S ribosomal RNA gene... 2778   2778  99%   0.0   99.48  MK049966.1       
Enterobacter roggenkampii strain WCHER090065 chromosome,...       2776   21954 100%  0.0   99.28  CP045064.2       
Leclercia adecarboxylata strain NCTC13032 genome assembly,...     2776   22045 100%  0.0   99.28  LR590464.1       
Lelliottia sp. WB101 chromosome, complete genome                  2776   21967 100%  0.0   99.28  CP028520.1       
Enterobacter roggenkampii strain 704SK10 chromosome, complete...  2776   21989 100%  0.0   99.28  CP022148.1       
Enterobacter roggenkampii strain R11 chromosome, complete genome  2776   22028 100%  0.0   99.28  CP019839.1       
Enterobacter sp. HK169, complete genome                           2776   21721 100%  0.0   99.28  CP017087.1       
Enterobacter sichuanensis strain WCHECL1597 16S ribosomal RNA...  2772   2772  99%   0.0   99.41  MG832788.1       
Enterobacter cloacae strain NP07 16S ribosomal RNA gene, parti... 2772   2772  99%   0.0   99.41  MH169128.1       
Enterobacter sp. MACL08B 16S ribosomal RNA gene, partial sequence 2772   2772  99%   0.0   99.28  EF198245.1       
Enterobacter sp. 18A13 DNA, complete genome                       2771   21912 100%  0.0   99.22  AP019634.1       
Citrobacter sp. FDAARGOS_156 strain FDAARGOS_155 chromosome,...   2771   21830 100%  0.0   99.22  CP014030.2       
Enterobacter cloacae complex sp. strain FDAARGOS_77 chromosome... 2771   21904 100%  0.0   99.22  CP026975.1       
Uncultured Enterobacteriales bacterium genes for 16S ribosomal... 2769   2769  99%   0.0   99.35  AB491969.1       
Citrobacter youngae strain NCTC13709 genome assembly,...          2767   21965 100%  0.0   99.15  LR134485.1       
Klebsiella spallanzanii strain SPARK350C1 16S ribosomal RNA...    2765   2765  100%  0.0   99.15  MN104669.1       
Klebsiella pasteurii strain SPARK1531C2 16S ribosomal RNA gene... 2765   2765  100%  0.0   99.15  MN104668.1       
Klebsiella pasteurii strain Ko4 16S ribosomal RNA gene, partia... 2765   2765  100%  0.0   99.15  MN104675.1       
Enterobacter hormaechei strain C44 chromosome, complete genome    2765   21876 100%  0.0   99.15  CP042566.1       
Klebsiella michiganensis strain FDAARGOS_647 chromosome,...       2765   21958 100%  0.0   99.15  CP044109.1       
Enterobacter sp. strain A11 16S ribosomal RNA gene, partial...    2765   2765  100%  0.0   99.15  MN372452.1       
Leclercia adecarboxylata strain R25 chromosome, complete genome   2765   21963 100%  0.0   99.15  CP035382.1       
Enterobacter asburiae 1808-013 DNA, complete genome               2765   21864 100%  0.0   99.15  AP019632.1       
Citrobacter werkmanii strain UMH18 chromosome, complete genome    2765   21919 100%  0.0   99.15  CP024675.1       
Klebsiella oxytoca strain AR_0147, complete genome                2765   21958 100%  0.0   99.15  CP020358.1       
Klebsiella oxytoca strain CAV1752, complete genome                2765   21875 100%  0.0   99.15  CP018362.1       
Enterobacter hormaechei subsp. hormaechei strain 34983, comple... 2765   21910 100%  0.0   99.15  CP010377.1       
Lelliottia sp. GL2 16S ribosomal RNA gene, partial sequence       2765   2765  100%  0.0   99.15  KM458060.1       
Citrobacter freundii CFNIH1, complete genome                      2765   21991 100%  0.0   99.15  CP007557.1       
Enterobacter cloacae strain colR/S, complete genome               2763   22969 100%  0.0   99.15  CP010512.1       
Enterobacter ludwigii strain M16_2B 16S ribosomal RNA gene,...    2763   2763  98%   0.0   99.67  JN644496.1       
Enterobacter chengduensis strain WCHECl-C4 = WCHECh050004...      2761   22094 100%  0.0   99.09  CP043318.1       
Leclercia adecarboxylata strain SQ6-28-4 16S ribosomal RNA gen... 2761   2761  99%   0.0   99.22  KM252923.1       
Leclercia adecarboxylata isolate PSB8 16S ribosomal RNA gene,...  2761   2761  99%   0.0   99.22  HQ242721.1       
Enterobacter sp. J11 16S ribosomal RNA gene, partial sequence     2761   2761  99%   0.0   99.22  EU099377.1       
Klebsiella aerogenes strain C9 chromosome, complete genome        2760   22019 100%  0.0   99.09  CP042530.1       
Leclercia adecarboxylata strain E61 chromosome, complete genome   2760   22041 100%  0.0   99.09  CP042493.1       
Citrobacter werkmanii strain FDAARGOS_616 chromosome, complete... 2760   21825 100%  0.0   99.09  CP044101.1       
Klebsiella aerogenes strain Ka37751 chromosome, complete genome   2760   21919 100%  0.0   99.09  CP041925.1       
Enterobacter cloacae strain Effluent_4 chromosome                 2760   21902 100%  0.0   99.09  CP039303.1       
Enterobacter cloacae complex sp. strain N13-01531 chromosome,...  2760   21819 100%  0.0   99.09  CP037919.1       
Klebsiella aerogenes strain NCTC9735 genome assembly,...          2760   21919 100%  0.0   99.09  LR134475.1       
Klebsiella aerogenes strain AR_0161 chromosome, complete genome   2760   21985 100%  0.0   99.09  CP028951.1       
Enterobacter sp. Crenshaw chromosome, complete genome             2760   21856 100%  0.0   99.09  CP020817.1       
Enterobacter cloacae 16S rRNA gene, isolate 766                   2754   2754  99%   0.0   98.89  AM778415.1       


		
